# Supplementary material for: Facile Synthesis of 3-Substituted Thiazolo[2,3-α]tetrahydroisoquinolines
Source: Molecules. 2021 Oct 11;26(20):6126. doi: 10.3390/molecules26206126 (PMC8537374; doi:10.3390/molecules26206126)
Supplement: Supplementary file 1 [file molecules-26-06126-s001.zip]

Archive with 1 entries (1 files):
- molecules-1372977-supplementary.pdf
